# Supplementary material for: Identification of ClpB, a molecular chaperone involved in the stress tolerance and virulence of Streptococcus agalactiae
Source: Vet Res. 2024 May 15;55:60. doi: 10.1186/s13567-024-01318-6 (PMC11094935; doi:10.1186/s13567-024-01318-6)
Supplement: Supplementary file 8 — Additional file 8 Differentially expressed genes (DEGs) in the ΔclpB strain. [file 13567_2024_1318_MOESM8_ESM.xlsx]

## Sheet: Sheet1
GeneID	WT-1	WT-2	WT-3	DC-1	DC-2	DC-3	logFC	type	pvalue	qvalue	function
SAHN016_00135	3.215	6.173	4.996	11.214	7.348	10.433	1.01119	up	0.00512764	0.0403029	_
SAHN016_00285	23.18	25.698	29.146	9.621	11.504	10.395	-1.30757	down	5.54701e-05	0.00114336	phosphoribosylformylglycinamidine synthase
SAHN016_00290	48.349	51.602	53.582	21.786	23.357	19.722	-1.243	down	0.000147213	0.00247808	amidophosphoribosyltransferase
SAHN016_00300	151.866	135.292	166.69	61.635	64.028	60.376	-1.28659	down	7.26383e-05	0.0013586	phosphoribosylglycinamide formyltransferase
SAHN016_00325	74.204	66.326	92.341	22.437	22.17	24.484	-1.75292	down	2.1294e-08	1.26512e-06	N-acetylmannosamine-6-phosphate 2-epimerase
SAHN016_00330	78.105	79.509	88.234	24.636	23.396	21.3	-1.82613	down	3.73482e-09	2.7942e-07	sugar ABC transporter substrate-binding protein
SAHN016_00335	10.003	11.959	12.253	1.962	2.449	2.174	-2.37684	down	1.43258e-12	3.21534e-10	acetylneuraminate ABC transporter permease
SAHN016_00340	12.884	14.635	14.301	4.394	4.035	4.336	-1.71176	down	2.61739e-07	1.14938e-05	sugar ABC transporter permease
SAHN016_00345	21.435	28.419	31.644	7.476	11.022	7.535	-1.64631	down	7.26446e-07	2.76872e-05	sugar isomerase involved in processing of exogenous sialic acid
SAHN016_00350	12.919	21.357	19.678	4.005	4.511	4.27	-2.07691	down	3.2584e-10	4.11373e-08	hypothetical protein
SAHN016_00355	26.782	28.548	33.948	9.22	9.28	9.251	-1.68566	down	1.35667e-07	6.85119e-06	N-acetylneuraminate lyase
SAHN016_00360	35.339	30.619	44.795	13.642	11.405	13.13	-1.5365	down	1.53439e-06	5.16578e-05	ROK family transcriptional regulator
SAHN016_00365	21.976	23.877	26.626	10.182	10.471	8.026	-1.33748	down	5.0204e-05	0.00105352	acetyl xylan esterase
SAHN016_00815	83.996	66.655	60.583	199.093	162.711	178.005	1.35359	up	6.82906e-09	4.59823e-07	pyridine nucleotide-disulfide oxidoreductase
SAHN016_00925	81.93	109.142	105.024	36.047	37.342	35.765	-1.43967	down	6.72072e-06	0.000196751	transposase
SAHN016_00940	4.656	3.893	5.802	2.043	2.231	2.193	-1.14962	down	0.00484717	0.0390091	membrane protein
SAHN016_01075	10.717	9.259	9.993	2.243	0	3.478	-2.38852	down	4.09338e-05	0.000898763	_
SAHN016_01300	442.37	493.426	500.869	1071.52	932.49	930.775	1.03053	up	3.03608e-06	9.43519e-05	oxidoreductase
SAHN016_01420	4841.89	5049.24	4119.02	9994.11	8970.94	9739.36	1.0348	up	2.76724e-06	8.73412e-05	addiction module toxin RelE
SAHN016_01425	2549.47	2577.84	2121.06	5749.08	4885.5	5394.23	1.14494	up	3.77832e-07	1.49651e-05	XRE family transcriptional regulator
SAHN016_01615	51.318	67.07	55.456	149.397	121.478	119.733	1.16791	up	2.78481e-07	1.17194e-05	GNAT family acetyltransferase
SAHN016_01620	45.339	68.436	54.462	129.274	119.58	129.123	1.16779	up	2.56135e-07	1.14938e-05	GNAT family acetyltransferase
SAHN016_01985	73.949	87.003	85.559	39.451	39.396	41.509	-1.03433	down	0.00243232	0.0224351	PTS cellobiose transporter subunit IIC
SAHN016_02015	35.904	41.516	41.969	12.415	12.153	12.369	-1.69245	down	7.77179e-08	4.13132e-06	competence protein
SAHN016_02020	59.899	55.038	62.734	19.063	14.696	13.138	-1.92157	down	8.10701e-10	8.18808e-08	competence protein
SAHN016_02025	2109.34	1917.08	1536.45	3932.59	3719	4298.1	1.10307	up	8.24446e-07	3.02796e-05	ribosome-associated factor Y
SAHN016_02490	18.984	26.261	19.801	6.566	8.157	9.546	-1.42223	down	1.67512e-05	0.000412652	ribonucleoside-diphosphate reductase subunit beta
SAHN016_02495	30.651	31.858	34.448	10.824	9.85	9.946	-1.66277	down	4.6721e-07	1.81493e-05	ribonucleotide reductase
SAHN016_02500	48.997	49.62	54.914	19.512	17.005	17.145	-1.5165	down	1.56223e-06	5.17327e-05	ribonucleotide-diphosphate reductase subunit alpha
SAHN016_02505	90.325	82.616	102.556	32.244	28.892	29.489	-1.60402	down	2.72168e-07	1.16974e-05	cell surface protein
SAHN016_02510	40.468	41.724	59.727	20.426	17.892	18.147	-1.32959	down	6.27089e-05	0.00124955	pyridoxamine 5'-phosphate oxidase family protein
SAHN016_02525	238.412	262.734	227.062	117.22	110.701	106.971	-1.12065	down	0.000783196	0.00930621	hypothetical protein
SAHN016_02530	95.52	109.882	101.986	38.359	43.602	37.228	-1.36679	down	2.85804e-05	0.000663592	4-carboxymuconolactone decarboxylase
SAHN016_02535	276.381	286.777	312.252	154.857	128.841	138.427	-1.05228	down	0.00184031	0.0180457	LytTR family transcriptional regulator
SAHN016_02540	123.438	157.233	153.72	68.513	68.781	59.06	-1.14553	down	0.000619763	0.00763366	MerR family transcriptional regulator
SAHN016_02550	62.093	63.598	60.402	24.412	25.37	20.149	-1.41198	down	1.12357e-05	0.000287293	2,5-diketo-D-gluconic acid reductase
SAHN016_02855	42.879	44.33	60.12	26.649	23.945	21.446	-1.03214	down	0.00368085	0.0309956	membrane protein
SAHN016_02930	1083.12	1001.32	925.262	0.073	0.04	0	-14.6632	down	2.45811e-182	4.96539e-179	Clp protease ClpX
SAHN016_03220	414.759	429.981	432.734	161.046	177.444	167.123	-1.33718	down	3.23747e-05	0.000734797	transposase
SAHN016_03225	310.135	354.789	330.585	125.505	142.473	142.763	-1.2772	down	9.48085e-05	0.00174103	transposase
SAHN016_03230	290.494	313.584	296.652	111.929	121.183	127.681	-1.31992	down	4.74945e-05	0.0010316	transposase
SAHN016_03265	206.204	321.322	256.471	703.04	858.409	803.527	1.5929	up	2.52217e-11	4.63162e-09	hypothetical protein
SAHN016_03395	0.956	0.917	1.167	1.833	1.82	2.584	1.03605	up	0.00145994	0.0152366	hypothetical protein
SAHN016_03505	7.362	10.118	13.818	2.101	4.206	2.715	-1.79421	down	7.02428e-06	0.000202593	hypothetical protein
SAHN016_03660	155.604	129.551	117.069	73.034	55.646	62.458	-1.07337	down	0.001481	0.0153416	hypothetical protein
SAHN016_03665	253.144	220.084	209.131	88.771	96.946	94.514	-1.28391	down	7.37677e-05	0.00136707	hypothetical protein
SAHN016_03670	68.568	61.757	61.266	24.695	23.764	22.463	-1.43369	down	6.2026e-06	0.000184254	peptidase S8
SAHN016_03675	57.658	62.454	54.623	20.151	22.642	22.074	-1.42957	down	7.22113e-06	0.000202593	erythrocyte binding protein 2
SAHN016_03680	3.067	3.628	3.648	1.757	1.168	1.185	-1.33081	down	0.000437715	0.00589456	peptidase M13
SAHN016_03690	5.38	5.975	5.784	2.653	2.371	2.12	-1.26213	down	0.000472812	0.00632503	hypothetical protein
SAHN016_03695	4.743	6.493	5.437	2.197	2.488	2.775	-1.15995	down	0.00173431	0.0173927	hypothetical protein
SAHN016_03700	3.958	3.28	4.924	2.032	1.621	1.817	-1.15233	down	0.00234565	0.0217586	hypothetical protein
SAHN016_03775	1.432	1.988	1.567	0.589	0.467	0.249	-1.93168	down	1.40935e-06	4.82524e-05	glucuronide permease
SAHN016_03870	227.577	189.715	198.518	492.183	382.794	403.965	1.05439	up	2.28792e-06	7.33587e-05	peptidase
SAHN016_03960	48.011	50.642	52.314	22.733	26.649	21.57	-1.08929	down	0.001278	0.013516	luciferase
SAHN016_04035	143.614	143.357	176.638	32.968	33.474	30.721	-2.25439	down	1.55625e-13	4.53738e-11	riboflavin biosynthesis protein RibD
SAHN016_04040	173.969	135.592	215.581	47.163	33.131	35.579	-2.18013	down	9.47469e-13	2.39236e-10	riboflavin synthase subunit alpha
SAHN016_04045	280.572	206.052	326.564	76.796	63.3	75.655	-1.91421	down	4.10462e-10	4.87725e-08	GTP cyclohydrolase
SAHN016_04050	291.138	254.204	299.987	75.23	62.34	77.863	-1.97226	down	1.39754e-10	2.01645e-08	ribH; 6,7-dimethyl-8-ribityllumazine synthase
SAHN016_04320	35.806	34.45	36.383	18.207	16.442	18.46	-1.00567	down	0.00369799	0.0309956	competence protein CoiA
SAHN016_04365	43.701	27.577	45.274	22.58	14.179	19.696	-1.04576	down	0.00295553	0.0266525	hypothetical protein
SAHN016_04485	1.778	2.902	2.369	1.24	0.948	0.577	-1.34919	down	0.00250892	0.0230364	ABC transporter
SAHN016_04490	6.172	6.875	7.989	1.95	3.593	2.645	-1.36095	down	0.000205485	0.0030973	thiaminase
SAHN016_04510	726.877	656.602	830.533	380.069	345.233	349.168	-1.04304	down	0.00191474	0.0185951	UDP-N-acetylglucosamine 1-carboxyvinyltransferase
SAHN016_04805	14.414	13.8	13.936	5.513	5.19	5.552	-1.37449	down	2.28471e-05	0.000542955	internalin
SAHN016_05180	448.373	537.686	488.107	235.252	246.15	233.939	-1.04319	down	0.00207004	0.0198175	DNA topoisomerase I
SAHN016_05295	181.656	193.919	192.883	81.552	81.726	81	-1.21852	down	0.000187205	0.00293143	cell division protein FtsK
SAHN016_05300	65.905	87.029	78.238	35.387	37.937	30.609	-1.15329	down	0.0005317	0.00679768	Ukp protein
SAHN016_05305	263.385	291.588	262.579	124.985	124.188	128.149	-1.11551	down	0.000896965	0.0102366	secretion accessory protein EsaB/YukD
SAHN016_05330	208.554	238.884	250.676	45.253	40.277	47.001	-2.39711	down	4.10543e-15	1.6586e-12	hypothetical protein
SAHN016_05335	156.661	203.536	263.285	43.284	42.235	43.29	-2.27509	down	1.57236e-13	4.53738e-11	hypothetical protein
SAHN016_05340	156.003	173.243	196.362	21.638	23.261	20.537	-3.00577	down	6.96949e-23	7.03918e-20	carbamoyl-phosphate synthase large chain
SAHN016_05345	228.502	182.95	243.993	30.588	26.337	28.436	-2.94078	down	5.4189e-22	3.64872e-19	carbamoyl phosphate synthase small subunit
SAHN016_05350	53.045	53.883	88.434	8.801	8.239	9.748	-2.86635	down	2.72602e-20	1.37664e-17	aspartate carbamoyltransferase catalytic subunit
SAHN016_05355	504.317	527.507	558.267	125.981	131.836	141.716	-1.99271	down	7.83181e-11	1.21694e-08	dihydroorotase
SAHN016_05360	433.306	430.937	534.154	136.327	135.504	144.61	-1.74758	down	1.68198e-08	1.06175e-06	orotate phosphoribosyltransferase
SAHN016_05365	238.719	251.156	279.901	73.762	77.327	78.087	-1.74797	down	1.80943e-08	1.10759e-06	orotidine 5'-phosphate decarboxylase
SAHN016_05545	254.612	242.831	275.749	117.473	115.306	112.725	-1.16212	down	0.000414838	0.00562398	guanosine 5'-monophosphate oxidoreductase
SAHN016_05550	82.621	88.518	82.086	42.698	39.939	42.605	-1.01568	down	0.00296925	0.0266573	multidrug MFS transporter
SAHN016_05615	9.433	10.145	8.609	2.681	2.129	3.212	-1.81261	down	2.10683e-07	9.77533e-06	hypothetical protein
SAHN016_05770	6.809	8.363	7.203	2.934	3.662	2.6	-1.28253	down	0.00487665	0.0390906	transcriptional regulator
SAHN016_05805	1066.51	1336.68	1095.25	2822.58	2919.5	2780.58	1.28459	up	2.19829e-08	1.26873e-06	general stress protein
SAHN016_05810	1084.3	1114.23	984.108	3249.28	2656.93	2715.25	1.43771	up	9.82857e-10	9.02441e-08	hypothetical protein
SAHN016_05815	671.282	834.566	719.346	2068.74	2072.33	1872.59	1.43431	up	9.3971e-10	9.02441e-08	stress response regulator Gls24
SAHN016_05820	505.953	651.478	398.182	1396.22	1194.38	1554.7	1.41399	up	1.44993e-09	1.17155e-07	membrane protein
SAHN016_05825	1005.68	1047.15	907.017	3122.36	2520.65	2755.54	1.50462	up	2.11812e-10	2.8524e-08	membrane protein
SAHN016_05830	1740.03	1049.28	1564.88	4469.35	3408.4	4074.31	1.45678	up	7.69661e-10	8.18271e-08	membrane protein
SAHN016_05835	2803.55	1891.59	2882.56	7652.53	6127.79	7050.12	1.45886	up	6.96694e-10	7.81845e-08	membrane protein
SAHN016_05850	54.129	58.689	59.393	14.581	12.917	10.772	-2.1698	down	1.74174e-12	3.51832e-10	uracil permease
SAHN016_05910	225.419	232.074	240.439	100.961	95.818	96.823	-1.24922	down	0.000117495	0.00206382	DNA topoisomerase IV subunit A
SAHN016_05915	165.696	181.857	194.649	84.343	82.259	79.979	-1.13676	down	0.000599941	0.00743486	gyrB; DNA gyrase subunit B
SAHN016_05935	258.49	265.849	255.893	117.791	109.522	109.615	-1.21146	down	0.000207444	0.0030973	acylneuraminate cytidylyltransferase
SAHN016_05940	101.214	124.251	111.09	45.706	52.36	49.225	-1.19216	down	0.000325909	0.00447848	NeuD protein
SAHN016_06200	413.574	345.478	236.646	688.233	708.094	959.637	1.24253	up	6.16308e-08	3.36471e-06	hypothetical protein
SAHN016_06300	3.637	3.323	4.192	1.61	2.397	0.681	-1.24972	down	0.00330876	0.0290554	Replication protein RepB
SAHN016_06305	0.77	0.739	1.538	0.269	0	0	-3.48713	down	0.000211598	0.0030973	hypothetical protein
SAHN016_06315	5.754	4.254	4.971	1.79	1.777	2.523	-1.29801	down	0.00124258	0.0132106	cell division protein FtsK
SAHN016_06320	4.249	2.606	3.773	0.494	0.719	0	-3.12806	down	6.06774e-11	1.0214e-08	hypothetical protein
SAHN016_06325	5.539	5.981	4.863	1.581	2.014	1.226	-1.76416	down	6.29219e-05	0.00124955	hypothetical protein
SAHN016_06510	250.369	339.776	247.426	719.826	770.658	740.785	1.41358	up	1.42303e-09	1.17155e-07	membrane protein
SAHN016_06515	297.164	269.028	302.358	98.125	91.853	93.419	-1.61577	down	2.12928e-07	9.77533e-06	multidrug ABC transporter ATPase
SAHN016_06520	256.798	258.605	253.749	106.302	98.02	102.277	-1.32691	down	3.54613e-05	0.000787163	multidrug ABC transporter ATP-binding protein
SAHN016_06525	426.497	362.45	487.082	209.03	163.085	176.458	-1.2179	down	0.000178506	0.00287895	acetyltransferase
SAHN016_06850	691.795	925.984	811.06	417.623	412.889	353.766	-1.03626	down	0.00227802	0.0214028	phosphatase
SAHN016_06860	361.386	393.295	399.848	223.083	186.383	162.993	-1.01206	down	0.00290353	0.026301	sortase
SAHN016_06895	285.072	301.579	294.487	147.692	134.319	129.351	-1.09895	down	0.000979185	0.0109279	glycosyl transferase
SAHN016_06900	331.623	265.169	289.857	143.092	116.882	121.858	-1.21542	down	0.000182117	0.00289667	glycosyl transferase family 2
SAHN016_06970	1391.16	1494.34	1592.02	743.196	702.732	662.958	-1.08622	down	0.00115242	0.0126516	aromatic ring hydroxylase
SAHN016_06975	636.619	703.719	779.929	352.186	352.045	343.839	-1.01651	down	0.00280365	0.0255107	RNA polymerase sigma factor RpoD
SAHN016_06980	799.481	752.264	823.402	353.214	331.369	352.408	-1.19561	down	0.000250682	0.00359133	DNA primase
SAHN016_06985	33.36	54.679	34.515	114.594	112.201	92.254	1.38034	up	4.28597e-09	3.09202e-07	mscL; large-conductance mechanosensitive channel
SAHN016_07075	173.272	156.002	161.886	72.155	73.059	79.381	-1.12886	down	0.000663134	0.00802115	accessory Sec system glycosyltransferase GtfB
SAHN016_07080	83.146	91.754	89.574	42.288	35.973	35.815	-1.21311	down	0.000211536	0.0030973	glycosyl transferase family 4
SAHN016_07090	116.049	97.92	99.204	50.391	44.992	51.446	-1.09281	down	0.00108234	0.0120127	Accessory Sec system protein Asp3
SAHN016_07210	30.294	43.821	36.091	91.152	84.389	77.696	1.20026	up	1.4355e-07	7.07247e-06	2,5-diketo-D-gluconic acid reductase
SAHN016_07280	166.435	193.187	154.879	404.594	388.664	373.273	1.18097	up	1.82678e-07	8.78593e-06	transglutaminase
SAHN016_07285	96.336	101.289	77.887	187.06	197.632	212.283	1.11555	up	8.87764e-07	3.20229e-05	hypothetical protein
SAHN016_07560	128.217	116.994	124.127	64.887	52.193	63.029	-1.03606	down	0.00214251	0.0202237	hypothetical protein
SAHN016_07600	420.704	471.779	425.141	192.193	196.482	188.396	-1.19111	down	0.000287967	0.00403954	membrane protein
SAHN016_07675	59.843	60.47	69.546	24.895	26.226	20.862	-1.39916	down	1.46674e-05	0.000370352	acetoin utilization protein
SAHN016_07680	44.842	43.765	55.495	21.825	20.266	18.822	-1.24223	down	0.000168222	0.00280224	amino acid ABC transporter ATPase
SAHN016_07685	76.925	71.65	102.878	44.799	37.908	38.519	-1.05257	down	0.00186274	0.0181775	branched-chain amino acid ABC transporter ATP-binding protein
SAHN016_07690	32.755	26.274	45.013	16.266	15.864	13.353	-1.19371	down	0.000319681	0.00442299	branched-chain amino acid ABC transporter permease
SAHN016_07695	22.152	25.66	35.213	14.212	13.75	9.022	-1.16658	down	0.000546658	0.00690156	ABC transporter permease
SAHN016_07700	108.94	121.726	134.608	62.147	67.715	52.376	-1.00314	down	0.00338536	0.0293495	branched-chain amino acid ABC transporter substrate-binding protein
SAHN016_08040	316.682	171.607	253.152	106.923	79.962	94.977	-1.39533	down	1.00502e-05	0.000270687	MerR family transcriptional regulator
SAHN016_08045	92.313	89.399	104.736	47.172	43.679	46.834	-1.05689	down	0.00174788	0.0173927	hypothetical protein
SAHN016_08150	145.313	177.967	138.988	349.512	381.3	370.413	1.2523	up	4.5649e-08	2.56142e-06	universal stress protein UspA
SAHN016_08210	30.483	34.698	38.627	16.841	15.309	10.796	-1.27326	down	0.000112424	0.00199207	fructokinase
SAHN016_08215	100.417	100.75	92.6	43.133	38.704	40.748	-1.26087	down	0.000101916	0.00185468	PTS sucrose transporter subunit IIABC
SAHN016_08470	20.617	21.56	21.582	5.984	5.617	5.86	-1.86831	down	3.17502e-09	2.46675e-07	restriction endonuclease subunit M
SAHN016_08575	72.026	68.651	80.937	36.128	32.52	33.702	-1.11452	down	0.000915087	0.0103545	DNA polymerase III subunit epsilon
SAHN016_08865	17.587	15.21	22.027	11.458	7.71	7.897	-1.0183	down	0.00387063	0.0319681	araD; ribulose 5-phosphate epimerase
SAHN016_08870	5.875	4.494	5.563	2.497	1.573	1.489	-1.51852	down	2.98457e-05	0.000685093	xylulose 5-phosphate 3-epimerase
SAHN016_08875	20.006	16.632	25.22	8.722	5.307	6.956	-1.55947	down	2.23185e-06	7.27152e-05	ulaD; 3-keto-L-gulonate-6-phosphate decarboxylase
SAHN016_08880	19.419	15.86	19.998	5.805	7.086	4.501	-1.66808	down	7.67356e-07	2.87048e-05	PTS system ascorbate-specific transporter subunit IIA
SAHN016_08885	29.563	33.562	31.616	13.979	13.642	6.457	-1.47507	down	1.7101e-05	0.000416192	PTS system ascorbate-specific transporter subunit IIB
SAHN016_08890	17.404	15.9	14.562	5.129	4.909	5.183	-1.65274	down	2.85057e-07	1.17513e-05	PTS system ascorbate-specific transporter subunit IIC
SAHN016_08980	501.869	586.631	485.926	1163.67	1202.99	1124.85	1.14902	up	3.32004e-07	1.3413e-05	alkyl hydroperoxide reductase
SAHN016_08985	534.989	480.417	432.312	1079.41	964.348	1039.08	1.09048	up	1.07553e-06	3.81152e-05	NADH dehydrogenase
SAHN016_08990	0	9.65	2.232	0	1.276	0	-3.21605	down	0.000822852	0.00966373	_
SAHN016_09055	113.751	131.079	142.589	57.074	60.203	63.735	-1.0978	down	0.00116616	0.0126648	MarR family transcriptional regulator
SAHN016_09105	95.526	78.678	101.647	37.712	35.269	34.602	-1.35841	down	2.20353e-05	0.000529897	malate dehydrogenase
SAHN016_09110	51.628	44.55	54.399	18.048	15.51	18.369	-1.53589	down	1.1947e-06	4.16084e-05	malate permease
SAHN016_09280	21.379	24.162	24.649	12.347	11.558	9.946	-1.052	down	0.00233165	0.0217586	alanine racemase
SAHN016_09285	87.259	90.435	89.203	42.458	41.826	39.144	-1.11259	down	0.000891648	0.0102366	membrane protein
SAHN016_09555	0.653	0.94	5.869	7.854	8.205	1.059	1.19755	up	0.000107929	0.00192934	hypothetical protein
SAHN016_09685	123.37	117.608	137.543	55.794	69.452	61.59	-1.01859	down	0.00309833	0.027632	hypothetical protein
SAHN016_09715	180.48	189.084	199.387	72.144	68.984	64.236	-1.47011	down	3.33641e-06	0.000102114	MFS transporter
SAHN016_09790	628.967	818.571	695.648	1527.09	1611.4	1799.71	1.20423	up	1.08026e-07	5.59517e-06	molecular chaperone GroES
SAHN016_09845	197.967	213.817	229.92	86.189	87.08	89.589	-1.28761	down	6.74246e-05	0.00130542	ribonucleoside-triphosphate reductase
SAHN016_10235	14.601	16.207	12.509	38.563	36.676	33.918	1.33334	up	1.24119e-08	8.08774e-07	arginine deiminase
SAHN016_10240	25.886	24.054	17.729	67.423	54.752	63.744	1.45807	up	1.44214e-09	1.17155e-07	acetyltransferase
SAHN016_10245	16.66	22.41	18.961	54.257	51.121	44.162	1.36559	up	5.83856e-09	4.06686e-07	ornithine carbamoyltransferase
SAHN016_10265	53.788	53.471	49.162	21.793	27.331	23.025	-1.11635	down	0.00097034	0.0108894	membrane protein
